# Supplementary material for: What doesn’t kill them makes them stronger: an association between elongation factor 1-α overdominance in the sea star Pisaster ochraceus and “sea star wasting disease”
Source: PeerJ. 2016 Mar 29;4:e1876. doi: 10.7717/peerj.1876 (PMC4824914; doi:10.7717/peerj.1876)
Supplement: Supplemental Information 1 — All individual genotype data are provided in this spreadsheet, with the “Master Data” tab including all genotype and metadata used in analyses. Additional information specific to site collections are located on other tabs in the spreadsheet. [file peerj-04-1876-s001.xlsx]

## Sheet: Notes
Nanaimo
Healthy sea stars were collected at Neck Point Park in Nanaimo, by walking in the intertidal between "49.232515, -123.964474" and "49.231533, -123.964337" while diseased sea stars were collected subtidally by snorkeling between "49.236804, -123.963924" and "49.236717, -123.963331", except for sea star 1D which was collected in the intertidal at roughly "49.232954, -123.962847".
Diseased sea stars were photographed and disease stage was noted, based on the Pacific Rocky Intertidal Monitoring Network classification method.
Full data on page 'Nanaimo'
collection by David Breault under Dept. of Fisheries and Oceans (DFO) site permit at Pacific Biological Station, Nanaimo, British Columbia, Canada.
DFO collection permit number is XR3982014
California
Lauren's categorization also uses the PRIMN method, but some other classes of uncertainty that may or may not be related. For purposes of this study, "recovered" and "unsure" are included in "healthy" for some analyses. On previous page,
these are coded as "0.1" so they may be included or excluded without confusion.
Full data from Lauren are on sheet LS 13Aug15
Collections made under California Dept. Fish & Wildlife permit to Lauren Schiebelhut (11794) and M.N. Dawson (603); State Parks permit to M.N. Dawson; National Parks permit PORE-2012-SCI-0038
Friday Harbor
"juveniles" were collected as less than 50mm from center to arm tip; a portion of these samples came with no measurement but were grouped as such, so are listed as size 50mm
Full data on page 'FHL'
tissues were re-sampled from Pisaster collected by Eisenlord et al. (2016) - see literature cited
Northern CA/Oregon/WA
see Dec2015addn, specimens collected by Pete Raimondi (PISCO) and analyzed by LS in December 2015
collected under National Parks permit PORE-2013-SCI-0033 and REDW-2014-SCI-0018, Oregon Parks and Rec 017-13

## Sheet: Master Data
Individual	Size(mm)	Disease	Genotype	OtherID	Collection	Notes	Location			BinStatusA	BinStatusB	BinGenotype	TOTAL ins freq	0.214912
PisNan1	85	0	ab	1H	Sep_2015		Nanaimo			0	0	2
PisNan2	49	0	ab	2H	Sep_2015		Nanaimo			0	0	2
PisNan3	78	0	ab	3H	Sep_2015		Nanaimo			0	0	2
PisNan4	56	0	aa	4H	Sep_2015	1 regen arm	Nanaimo			0	0	1
PisNan5	42	0	aa	5H	Sep_2015		Nanaimo			0	0	1
PisNan6	59	0	aa	6H	Sep_2015		Nanaimo			0	0	1
PisNan7	54	0	aa	7H	Sep_2015		Nanaimo			0	0	1
PisNan8	76	0	aa	8H	Sep_2015		Nanaimo			0	0	1
PisNan9	82	0	aa	9H	Sep_2015	1 regen arm	Nanaimo			0	0	1
PisNan10	96	0	ab	10H	Sep_2015		Nanaimo			0	0	2
PisNan11	71	0	ab	11H	Sep_2015		Nanaimo			0	0	2
PisNan12	72	0	aa	12H	Sep_2015		Nanaimo			0	0	1
PisNan13	83	2	aa	1D	Sep_2015		Nanaimo			1	1	1
PisNan14	84	2	ab	2D	Sep_2015		Nanaimo			1	1	2
PisNan15	105	2	ab	3D	Sep_2015		Nanaimo			1	1	2
PisNan16	89	2	aa	4D	Sep_2015		Nanaimo			1	1	1
PisNan17	93	2	aa	5D	Sep_2015		Nanaimo			1	1	1
PisNan18	98	3	aa	6D	Sep_2015	-1 arm	Nanaimo			1	1	1
PisNan19	94	2	aa	7D	Sep_2015		Nanaimo			1	1	1
PisNan20	76	2	aa	8D	Sep_2015		Nanaimo			1	1	1
PisNan21	89	3	aa	9D	Sep_2015	-2 arms	Nanaimo			1	1	1
PisNan22	64	3	aa	10D	Sep_2015		Nanaimo			1	1	1
PisNan23	81	2	ab	11D	Sep_2015		Nanaimo			1	1	2
PisNan24	78	2	ab	12D	Sep_2015		Nanaimo			1	1	2
FHLP1	42	0	ab	209			Eastsound Dock, Orcas Island, WA			0	0	2
FHLP2	18	0	ab	210			Eastsound Dock, Orcas Island, WA			0	0	2
FHLP3	22	0	aa	211			Eastsound Dock, Orcas Island, WA			0	0	1
FHLP4	29	0	aa	212			Eastsound Dock, Orcas Island, WA			0	0	1
FHLP5	20	0	ab	213			Eastsound Dock, Orcas Island, WA			0	0	2
FHLP6	20	0	ab	206a			Eastsound Dock, Orcas Island, WA			0	0	2
FHLP7	35	0	ab	207a			Eastsound Dock, Orcas Island, WA			0	0	2
FHLP8	24	0	aa	208a			Eastsound Dock, Orcas Island, WA			0	0	1
FHLP9	22	1+	ab	565			Eastsound Dock, Orcas Island, WA			1	1	2
FHLP10	23	1+	aa	566			Eastsound Dock, Orcas Island, WA			1	1	1
FHLP11	31	1+	aa	567			Eastsound Dock, Orcas Island, WA			1	1	1
FHLP12	20	1+	aa	568			Eastsound Dock, Orcas Island, WA			1	1	1
FHLP13	25	1+	ab	569			Eastsound Dock, Orcas Island, WA			1	1	2
FHLP14	38	1+	ab	570			Eastsound Dock, Orcas Island, WA			1	1	2
FHLP15	26	1+	ab	571			Eastsound Dock, Orcas Island, WA			1	1	2
FHLP16	38	1+	ab	545			Eastsound Waterfront, Orcas Island, WA			1	1	2
FHLP17	27	1+	aa	546			Eastsound Waterfront, Orcas Island, WA			1	1	1
FHLP18	27	1+	aa	547			Eastsound Waterfront, Orcas Island, WA			1	1	1
FHLP19	22	1+	ab	548			Eastsound Waterfront, Orcas Island, WA			1	1	2
FHLP20	21	1+	ab	549			Eastsound Waterfront, Orcas Island, WA			1	1	2
FHLP21	26	1+	ab	550			Eastsound Waterfront, Orcas Island, WA			1	1	2
FHLP22	28	1+	ab	551			Eastsound Waterfront, Orcas Island, WA			1	1	2
FHLP23	25	1+	aa	552			Eastsound Waterfront, Orcas Island, WA			1	1	1
FHLP24	44	1+	aa	553			Eastsound Waterfront, Orcas Island, WA			1	1	1
FHLP25	27	1+	ab	558			Eastsound Waterfront, Orcas Island, WA			1	1	2
FHLP26	120	0	aa	658			Eastsound Waterfront, Orcas Island, WA			0	0	1
FHLP27	120	0	aa	659			Eastsound Waterfront, Orcas Island, WA			0	0	1
FHLP28	100	0	ab	665			Eastsound Waterfront, Orcas Island, WA			0	0	2
FHLP29	93	0	ab	669			Eastsound Waterfront, Orcas Island, WA			0	0	2
FHLP30	79	0	ab	670			Eastsound Waterfront, Orcas Island, WA			0	0	2
FHLP31	150	0	aa	718			Pile Point, San Juan Island, WA			0	0	1
FHLP32	140	0	aa	719			Pile Point, San Juan Island, WA			0	0	1
FHLP33	137	0	ab	720			Pile Point, San Juan Island, WA			0	0	2
FHLP34	122	0	ab	721			Pile Point, San Juan Island, WA			0	0	2
FHLP35	148	0	aa	722			Pile Point, San Juan Island, WA			0	0	1
FHLP36	120	0	ab	731			Point Caution, San Juan Island, WA			0	0	2
FHLP37	115	0	ab	736			Point Caution, San Juan Island, WA			0	0	2
FHLP38	119	0	ab	737			Point Caution, San Juan Island, WA			0	0	2
FHLP39	108	0	aa	738			Point Caution, San Juan Island, WA			0	0	1
FHLP40	121	0	ab	739			Point Caution, San Juan Island, WA			0	0	2
FHLP41	135	0	aa	723			Richardson, Lopez Island, WA			0	0	1
FHLP42	170	0	ab	724			Richardson, Lopez Island, WA			0	0	2
FHLP43	170	0	ab	726			Richardson, Lopez Island, WA			0	0	2
FHLP44	170	0	ab	727			Richardson, Lopez Island, WA			0	0	2
FHLP45	160	0	ab	729			Richardson, Lopez Island, WA			0	0	2
FHLP46	143	0	aa	740			Strathmann House, San Juan Island, WA			0	0	1
FHLP47	182	0	aa	741			Strathmann House, San Juan Island, WA			0	0	1
FHLP48	153	0	aa	742			Strathmann House, San Juan Island, WA			0	0	1
FHLP49	131	0	aa	743			Strathmann House, San Juan Island, WA			0	0	1
FHLP50	148	0	aa	744			Strathmann House, San Juan Island, WA			0	0	1
FHLP51	89	1+	aa	663			Eastsound Waterfront, Orcas Island, WA			1	1	1
FHLP52	112	1+	aa	664			Eastsound Waterfront, Orcas Island, WA			1	1	1
FHLP53	96	1+	aa	666			Eastsound Waterfront, Orcas Island, WA			1	1	1
FHLP54	89	1+	ab	667			Eastsound Waterfront, Orcas Island, WA			1	1	2
FHLP55	121	1+	aa	668			Eastsound Waterfront, Orcas Island, WA			1	1	1
FHLP56	126	1+	aa	710			Eastsound Dock, Orcas Island, WA			1	1	1
FHLP57	114	1+	aa	711			Eastsound Dock, Orcas Island, WA			1	1	1
FHLP58	115	1+	aa	712			Eastsound Dock, Orcas Island, WA			1	1	1
FHLP59	109	1+	ab	730			Point Caution, San Juan Island, WA			1	1	2
FHLP60	125	1+	aa	732			Point Caution, San Juan Island, WA			1	1	1
FHLP61	91	1+	ab	733			Point Caution, San Juan Island, WA			1	1	2
FHLP62	116	1+	ab	734			Point Caution, San Juan Island, WA			1	1	2
FHLP63	93	1+	aa	735			Point Caution, San Juan Island, WA			1	1	1
FHLP64	120	1+	aa	725			Richardson, Lopez Island, WA			1	1	1
FHLP65	200	1+	ab	728			Richardson, Lopez Island, WA			1	1	2
FHLP66	103	1+	aa	698			Rosario, Orcas Island, WA			1	1	1
FHLP67	115	1+	aa	699			Rosario, Orcas Island, WA			1	1	1
FHLP68	116	1+	aa	700			Rosario, Orcas Island, WA			1	1	1
FHLP69	92	1+	aa	701			Rosario, Orcas Island, WA			1	1	1
FHLP70	117	1+	ab	702			Rosario, Orcas Island, WA			1	1	2
FHLP71	91	1+	ab	703			Rosario, Orcas Island, WA			1	1	2
FHLP72	101	1+	aa	704			Rosario, Orcas Island, WA			1	1	1
FHLP73	80	1+	aa	705			Rosario, Orcas Island, WA			1	1	1
FHLP74	88	1+	aa	706			Rosario, Orcas Island, WA			1	1	1
FHLP75	89	1+	aa	707			Rosario, Orcas Island, WA			1	1	1
M0D051311Y	133	0.1	aa				SPS			0	NA	1
M0D051312Z	85	0.1	aa				SPS			0	NA	1
M0D051313A	99	0.1	ab				SPS			0	NA	2
M0D051314B	74	0.1	aa				SPS			0	NA	1
M0D051315C	96	0.1	aa				SPS			0	NA	1
M0D051399I	131.5	0	aa				SPS			0	0	1
M0D051400J	117.5	0	ab				SPS			0	0	2
M0D051401K		0.1	ab				SPS			0	NA	2
M0D051404N		1+	aa				SPS			1	1	1
M0D051405O	95	0	ab				SPS			0	0	2
M0D052516H	71	0.1	ab				FMS			0	NA	2
M0D052548N	144	0.1	aa				FMS			0	NA	1
M0D052549O	100	0.1	aa				FMS			0	NA	1
M0D052550P	68	0.1	aa				FMS			0	NA	1
M0D052624L		0	aa				FMS			0	0	1
M0D052625M		0	aa				FMS			0	0	1
M0D052626N		0	aa				FMS			0	0	1
M0D052627O		0	aa				FMS			0	0	1
M0D052628P		0.1	aa				FMS			0	NA	1
M0D052632T	120	1+	aa				FMS			1	1	1
M0D051699W	111	0	ab				TCS			0	0	2
M0D051700X	61	1+	aa				TCS			1	1	1
M0D051665O	101	0	aa				TCS			0	0	1
M0D051670T	95	0.1	aa				TCS			0	NA	1
M0D051671U	115	0	aa				TCS			0	0	1
M0D051708F	85	0.1	ab				TCS			0	NA	2
M0D051709G	81	0.1	ab				TCS			0	NA	2
M0D051710H	110	0	ab				TCS			0	0	2
M0D051711I		0.1	ab				TCS			0	NA	2
M0D051712J	75	0.1	ab				TCS			0	NA	2
M0D051517W	112	0	aa				BHS			0	0	1
M0D051518X		0.1	aa				BHS			0	NA	1
M0D051519Y		0	ab				BHS			0	0	2
M0D051520Z		0	aa				BHS			0	0	1
M0D051527G		0	ab				BHS			0	0	2
M0D051642R	45	0	aa				BHS			0	0	1
M0D051643S	190	1+	aa				BHS			1	1	1
M0D051646V	134	0.1	aa				BHS			0	NA	1
M0D051647W	136	0.1	ab				BHS			0	NA	2
M0D051648X	116	0.1	ab				BHS			0	NA	2
M0D029920T	180	0	aa				VDM			0	0	1
M0D029928B	135	1+	aa				VDM			1	1	1
M0D030124P		1+	aa				FMS			1	1	1
M0D030226N	73	0	aa				BRS			0	0	1
M0D030265A	150	1+	aa				BRS			1	1	1
M0D030231S	125	0.1	ab				BRS			0	NA	2
M0D051549C		1+	ab				BHS			1	1	2
M0D051407Q	88	0.1	aa				SPS			0	NA	1
M0D030581E		1+	aa				PGS			1	1	1
M0D049603G	39	0	aa				Cape Meares, OR			0	0	1
M0D049605I	51	0	ab				Cape Meares, OR			0	0	2
M0D049608L	28	0	aa				Cape Meares, OR			0	0	1
M0D049616T	55	0	ab				Cape Meares, OR			0	0	2
M0D049609M	110	3	aa				Cape Meares, OR			1	1	1
M0D049610N	112	0	aa				Cape Meares, OR			0	0	1
M0D049611O	66	0	ab				Cape Meares, OR			0	0	2
M0D049615S	100	0	ab				Cape Meares, OR			0	0	2
M0D049618V	130	0	ab				Cape Meares, OR			0	0	2
M0D049620X	170	0	aa				Cape Meares, OR			0	0	1
M0D049621Y	55	3	aa				Coquille Pt., OR			1	1	1
M0D049628F	50	1	aa				Coquille Pt., OR			1	1	1
M0D049629G	60	0	ab				Coquille Pt., OR			0	0	2
M0D049622Z	90	2	aa				Coquille Pt., OR			1	1	1
M0D049623A	90	2	aa				Coquille Pt., OR			1	1	1
M0D049624B	130	1	aa				Coquille Pt., OR			1	1	1
M0D049626D	120	1	aa				Coquille Pt., OR			1	1	1
M0D049630H	100	1	aa				Coquille Pt., OR			1	1	1
M0D049637O	100	0	aa				Coquille Pt., OR			0	0	1
M0D049640R	90	0	ab				Coquille Pt., OR			0	0	2
M0D049587Q	35	0	ab				Seal Rock, OR (sec 1)			0	0	2
M0D049591U	35	0	ab				Seal Rock, OR (sec 1)			0	0	2
M0D049584N	16	0	aa				Seal Rock, OR (sec 1)			0	0	1
M0D049585O	10	0	ab				Seal Rock, OR (sec 1)			0	0	2
M0D049588R	120	1	ab				Seal Rock, OR (sec 1)			1	1	2
M0D049593W	85	0	ab				Seal Rock, OR (sec 1)			0	0	2
M0D049594X	120	3	aa				Seal Rock, OR (sec 2)			1	1	1
M0D049595Y	90	4	ab				Seal Rock, OR (sec 2)			1	1	2
M0D049596Z	155	0	ab				Seal Rock, OR (sec 2)			0	0	2
M0D049598B	81	0	ab				Seal Rock, OR (sec 2)			0	0	2
M0D049705E	80	0	aa				Damnation Creek, CA			0	0	1
M0D049710J	100	0	ab				Damnation Creek, CA			0	0	2
M0D049711K	90	1	ab				Damnation Creek, CA			1	1	2
M0D049712L	100	0	ab				Damnation Creek, CA			0	0	2
M0D049713M	80	0	ab				Damnation Creek, CA			0	0	2
M0D049716P	100	2	aa				Damnation Creek, CA			1	1	1
M0D049717Q	80	0	aa				Damnation Creek, CA			0	0	1
M0D049721U	90	0	aa				Damnation Creek, CA			0	0	1
M0D049722V	90	0	aa				Damnation Creek, CA			0	0	1
M0D049723W	70	0	ab				Damnation Creek, CA			0	0	2
M0D049761I	54	0	ab				Santa Maria Creek, CA			0	0	2
M0D049772T	50	0	ab				Santa Maria Creek, CA			0	0	2
M0D049756D	22	0	aa				Santa Maria Creek, CA			0	0	1
M0D049758F	19	0	ab				Santa Maria Creek, CA			0	0	2
M0D049763K	14	0	aa				Santa Maria Creek, CA			0	0	1
M0D049764L	25	0	aa				Santa Maria Creek, CA			0	0	1
M0D049766N	15	0	ab				Santa Maria Creek, CA			0	0	2
M0D049767O	21	0	ab				Santa Maria Creek, CA			0	0	2
M0D049769Q	22	0	ab				Santa Maria Creek, CA			0	0	2
M0D049770R	80	0	ab				Santa Maria Creek, CA			0	0	2
M0D049780B	35	0	ab				Slide Ranch, CA			0	0	2
M0D049796R	60	0	aa				Slide Ranch, CA			0	0	1
M0D049778Z	130	0	aa				Slide Ranch, CA			0	0	1
M0D049779A	120	0	aa				Slide Ranch, CA			0	0	1
M0D049784F	120	0	ab				Slide Ranch, CA			0	0	2
M0D049785G	125	0	ab				Slide Ranch, CA			0	0	2
M0D049788J	130	0	ab				Slide Ranch, CA			0	0	2
M0D049789K	100	0	aa				Slide Ranch, CA			0	0	1
M0D049792N	130	0	ab				Slide Ranch, CA			0	0	2
M0D049793O	110	0	ab				Slide Ranch, CA			0	0	2
M0D054502R	110	1	aa				Sokol Point, WA			1	1	1
M0D054505U	120	0	aa				Sokol Point, WA			0	0	1
M0D054508X	80	0	aa				Sokol Point, WA			0	0	1
M0D054509Y	120	0	aa				Sokol Point, WA			0	0	1
M0D054510Z	105	0	ab				Sokol Point, WA			0	0	2
M0D054513C	75	0	aa				Sokol Point, WA			0	0	1
M0D054515E	85	0	aa				Sokol Point, WA			0	0	1
M0D054516F	85	0	ab				Sokol Point, WA			0	0	2
M0D054519I	105	0	aa				Sokol Point, WA			0	0	1
M0D054520J	115	0	aa				Sokol Point, WA			0	0	1
M0D054521K	130	0	ab				Browns Point, WA			0	0	2
M0D054522L	125	0	aa				Browns Point, WA			0	0	1
M0D054523M	140	1	aa				Browns Point, WA			1	1	1
M0D054527Q	105	0	aa				Browns Point, WA			0	0	1
M0D054529S	130	1	aa				Browns Point, WA			1	1	1
M0D054530T	125	0	ab				Browns Point, WA			0	0	2
M0D054531U	125	1	aa				Browns Point, WA			1	1	1
M0D054536Z	135	1	aa				Browns Point, WA			1	1	1
M0D054537A	150	0	aa				Browns Point, WA			0	0	1
M0D054539C	145	0	aa				Browns Point, WA			0	0	1

## Sheet: Subtable
Individual	Size(mm)	BinStatusA	BinStatusB	BinGenotype
PisNan1	85	0	0	2
PisNan2	49	0	0	2
PisNan3	78	0	0	2
PisNan4	56	0	0	1
PisNan5	42	0	0	1
PisNan6	59	0	0	1
PisNan7	54	0	0	1
PisNan8	76	0	0	1
PisNan9	82	0	0	1
PisNan10	96	0	0	2
PisNan11	71	0	0	2
PisNan12	72	0	0	1
PisNan13	83	1	1	1
PisNan14	84	1	1	2
PisNan15	105	1	1	2
PisNan16	89	1	1	1
PisNan17	93	1	1	1
PisNan18	98	1	1	1
PisNan19	94	1	1	1
PisNan20	76	1	1	1
PisNan21	89	1	1	1
PisNan22	64	1	1	1
PisNan23	81	1	1	2
PisNan24	78	1	1	2
FHLP1	42	0	0	2
FHLP2	18	0	0	2
FHLP3	22	0	0	1
FHLP4	29	0	0	1
FHLP5	20	0	0	2
FHLP6	20	0	0	2
FHLP7	35	0	0	2
FHLP8	24	0	0	1
FHLP9	22	1	1	2
FHLP10	23	1	1	1
FHLP11	31	1	1	1
FHLP12	20	1	1	1
FHLP13	25	1	1	2
FHLP14	38	1	1	2
FHLP15	26	1	1	2
FHLP16	38	1	1	2
FHLP17	27	1	1	1
FHLP18	27	1	1	1
FHLP19	22	1	1	2
FHLP20	21	1	1	2
FHLP21	26	1	1	2
FHLP22	28	1	1	2
FHLP23	25	1	1	1
FHLP24	44	1	1	1
FHLP25	27	1	1	2
FHLP26	120	0	0	1
FHLP27	120	0	0	1
FHLP28	100	0	0	2
FHLP29	93	0	0	2
FHLP30	79	0	0	2
FHLP31	150	0	0	1
FHLP32	140	0	0	1
FHLP33	137	0	0	2
FHLP34	122	0	0	2
FHLP35	148	0	0	1
FHLP36	120	0	0	2
FHLP37	115	0	0	2
FHLP38	119	0	0	2
FHLP39	108	0	0	1
FHLP40	121	0	0	2
FHLP41	135	0	0	1
FHLP42	170	0	0	2
FHLP43	170	0	0	2
FHLP44	170	0	0	2
FHLP45	160	0	0	2
FHLP46	143	0	0	1
FHLP47	182	0	0	1
FHLP48	153	0	0	1
FHLP49	131	0	0	1
FHLP50	148	0	0	1
FHLP51	89	1	1	1
FHLP52	112	1	1	1
FHLP53	96	1	1	1
FHLP54	89	1	1	2
FHLP55	121	1	1	1
FHLP56	126	1	1	1
FHLP57	114	1	1	1
FHLP58	115	1	1	1
FHLP59	109	1	1	2
FHLP60	125	1	1	1
FHLP61	91	1	1	2
FHLP62	116	1	1	2
FHLP63	93	1	1	1
FHLP64	120	1	1	1
FHLP65	200	1	1	2
FHLP66	103	1	1	1
FHLP67	115	1	1	1
FHLP68	116	1	1	1
FHLP69	92	1	1	1
FHLP70	117	1	1	2
FHLP71	91	1	1	2
FHLP72	101	1	1	1
FHLP73	80	1	1	1
FHLP74	88	1	1	1
FHLP75	89	1	1	1
M0D051311Y	133	0	NA	1
M0D051312Z	85	0	NA	1
M0D051313A	99	0	NA	2
M0D051314B	74	0	NA	1
M0D051315C	96	0	NA	1
M0D051399I	131.5	0	0	1
M0D051400J	117.5	0	0	2
M0D051401K	NA	0	NA	2
M0D051404N	NA	1	1	1
M0D051405O	95	0	0	2
M0D052516H	71	0	NA	2
M0D052548N	144	0	NA	1
M0D052549O	100	0	NA	1
M0D052550P	68	0	NA	1
M0D052624L	NA	0	0	1
M0D052625M	NA	0	0	1
M0D052626N	NA	0	0	1
M0D052627O	NA	0	0	1
M0D052628P	NA	0	NA	1
M0D052632T	120	1	1	1
M0D051699W	111	0	0	2
M0D051700X	61	1	1	1
M0D051665O	101	0	0	1
M0D051670T	95	0	NA	1
M0D051671U	115	0	0	1
M0D051708F	85	0	NA	2
M0D051709G	81	0	NA	2
M0D051710H	110	0	0	2
M0D051711I	NA	0	NA	2
M0D051712J	75	0	NA	2
M0D051517W	112	0	0	1
M0D051518X	NA	0	NA	1
M0D051519Y	NA	0	0	2
M0D051520Z	NA	0	0	1
M0D051527G	NA	0	0	2
M0D051642R	45	0	0	1
M0D051643S	190	1	1	1
M0D051646V	134	0	NA	1
M0D051647W	136	0	NA	2
M0D051648X	116	0	NA	2
M0D029920T	180	0	0	1
M0D029928B	135	1	1	1
M0D030124P	NA	1	1	1
M0D030226N	73	0	0	1
M0D030265A	150	1	1	1
M0D030231S	125	0	NA	2
M0D051549C	NA	1	1	2
M0D051407Q	88	0	NA	1
M0D030581E	NA	1	1	1
M0D049603G	39	0	0	1
M0D049605I	51	0	0	2
M0D049608L	28	0	0	1
M0D049616T	55	0	0	2
M0D049609M	110	1	1	1
M0D049610N	112	0	0	1
M0D049611O	66	0	0	2
M0D049615S	100	0	0	2
M0D049618V	130	0	0	2
M0D049620X	170	0	0	1
M0D049621Y	55	1	1	1
M0D049628F	50	1	1	1
M0D049629G	60	0	0	2
M0D049622Z	90	1	1	1
M0D049623A	90	1	1	1
M0D049624B	130	1	1	1
M0D049626D	120	1	1	1
M0D049630H	100	1	1	1
M0D049637O	100	0	0	1
M0D049640R	90	0	0	2
M0D049587Q	35	0	0	2
M0D049591U	35	0	0	2
M0D049584N	16	0	0	1
M0D049585O	10	0	0	2
M0D049588R	120	1	1	2
M0D049593W	85	0	0	2
M0D049594X	120	1	1	1
M0D049595Y	90	1	1	2
M0D049596Z	155	0	0	2
M0D049598B	81	0	0	2
M0D049705E	80	0	0	1
M0D049710J	100	0	0	2
M0D049711K	90	1	1	2
M0D049712L	100	0	0	2
M0D049713M	80	0	0	2
M0D049716P	100	1	1	1
M0D049717Q	80	0	0	1
M0D049721U	90	0	0	1
M0D049722V	90	0	0	1
M0D049723W	70	0	0	2
M0D049761I	54	0	0	2
M0D049772T	50	0	0	2
M0D049756D	22	0	0	1
M0D049758F	19	0	0	2
M0D049763K	14	0	0	1
M0D049764L	25	0	0	1
M0D049766N	15	0	0	2
M0D049767O	21	0	0	2
M0D049769Q	22	0	0	2
M0D049770R	80	0	0	2
M0D049780B	35	0	0	2
M0D049796R	60	0	0	1
M0D049778Z	130	0	0	1
M0D049779A	120	0	0	1
M0D049784F	120	0	0	2
M0D049785G	125	0	0	2
M0D049788J	130	0	0	2
M0D049789K	100	0	0	1
M0D049792N	130	0	0	2
M0D049793O	110	0	0	2
M0D054502R	110	1	1	1
M0D054505U	120	0	0	1
M0D054508X	80	0	0	1
M0D054509Y	120	0	0	1
M0D054510Z	105	0	0	2
M0D054513C	75	0	0	1
M0D054515E	85	0	0	1
M0D054516F	85	0	0	2
M0D054519I	105	0	0	1
M0D054520J	115	0	0	1
M0D054521K	130	0	0	2
M0D054522L	125	0	0	1
M0D054523M	140	1	1	1
M0D054527Q	105	0	0	1
M0D054529S	130	1	1	1
M0D054530T	125	0	0	2
M0D054531U	125	1	1	1
M0D054536Z	135	1	1	1
M0D054537A	150	0	0	1
M0D054539C	145	0	0	1

## Sheet: LS 13Oct15
Pisaster EF1a												Total	Total	Total	Total
												8	11	6	5				Observed PRE	Observed PRE	Observed POST	Observed POST	Frequency PRE	Frequency PRE	Frequency POST	Frequency POST	Frequency PRE	Frequency PRE	Frequency POST	Frequency POST
PCR	Well #	Specimen ID	Original Field No.	Location	Date collected	PRE/POST outbreak	Central disc diameter (mm)	Length center to arm tip (mm)	Collection notes	Diagnoses	Genotype	waster (SS)	healthy (SS)	recovered? (SS)	unsure (SS)		Location	n	II/II	II/II_ins	II/II	II/II_ins	II/II	II/II_ins	II/II	II/II_ins	II	II_ins	II	II_ins
		Random pre- v. random post-outbreak test															Sculpture Point, Sonoma County (SPS)	20	6	4	6	4	0.6	0.4	0.6	0.4	0.8	0.2	0.8	0.2
LMS 15-003	1	M0D023416P		SPS	17/Nov/2012	PRE	48				SS						Fisk Mill Cove, Sonoma County (FMS)	20	6	4	7	3	0.6	0.4	0.7	0.3	0.8	0.2	0.85	0.15
LMS 15-003	2	M0D023419S		SPS	17/Nov/2012	PRE	52				SS						Twin Coves, Sonoma County (TCS)	20	4	6	4	6	0.4	0.6	0.4	0.6	0.7	0.3	0.7	0.3
LMS 15-003	3	M0D023435I		SPS	17/Nov/2012	PRE	55				LS						Bodega Head, Sonoma County (BHS)	20	5	5	6	4	0.5	0.5	0.6	0.4	0.75	0.25	0.8	0.2
LMS 15-003	4	M0D023447U		SPS	17/Nov/2012	PRE	45				LS						OVERALL	80	21	19	23	17	0.525	0.475	0.575	0.425	0.7625	0.2375	0.7875	0.2125
LMS 15-003	5	M0D023451Y		SPS	17/Nov/2012	PRE	45				SS
LMS 15-003	6	M0D023464L		SPS	17/Nov/2012	PRE	60				SS
LMS 15-003	7	M0D023465M		SPS	17/Nov/2012	PRE	45				LS						Health Status
LMS 15-003	8	M0D023466N		SPS	17/Nov/2012	PRE	44				LS						wasters (i.e. death seemed imminent)	9			8	1			0.888889	0.222222			0.944444	0.0555556
LMS 15-003	9	M0D023468P		SPS	17/Nov/2012	PRE	70				SS						healthy	18			11	7			0.611111	0.777778			0.805556	0.194444
LMS 15-003	10	M0D023470R		SPS	17/Nov/2012	PRE	46				SS						recovered?	9			6	3			0.666667	0.666667			0.833333	0.166667
LMS 15-003	11	M0D051311Y	A-P-01	SPS	06/Dec/2014	POST	69	133	lesions	unsure	SS				1		unsure	13			5	8			0.384615	1.23077			0.692308	0.307692
LMS 15-003	12	M0D051312Z	A-P-02	SPS	06/Dec/2014	POST	53	85	faint mushy lesions?	unsure	SS				1
LMS 15-003	13	M0D051313A	A-P-03	SPS	06/Dec/2014	POST	47	99	looks like lesions on back	unsure	LS
LMS 15-003	14	M0D051314B	A-P-04	SPS	06/Dec/2014	POST	44	74	looks healthy, but maybe some lesions starting or healing?	unsure	SS				1
LMS 15-003	15	M0D051315C	A-P-05	SPS	06/Dec/2014	POST	47	96	ONLY 4 ARMS, BUT LOOKS HEALTHY! A SURVIVOR!?	recovered?	SS			1
LMS 15-003	16	M0D051399I	B-P-01	SPS	06/Dec/2014	POST	67.5	131.5	Looks healthy, good condition.	healthy	SS		1
LMS 15-003	17	M0D051400J	B-P-02	SPS	06/Dec/2014	POST	68.5	117.5	Looks healthy, good condition.	healthy	LS
LMS 15-003	18	M0D051401K	B-P-03	SPS	06/Dec/2014	POST	64		disc diameter only	unsure	LS
LMS 15-003	19	M0D051404N	B-P-06	SPS	06/Dec/2014	POST			Could not measure. Only part of disk and small piece of one arm. SSWD!	waster	SS	1
LMS 15-003	20	M0D051405O	B-P-07	SPS	06/Dec/2014	POST	68	95	Center-to-tip; looks healthy.	healthy	LS
LMS 15-003	21	M0D023369U		FMS	16/Nov/2012	PRE	54				SS
LMS 15-003	22	M0D023377C		FMS	16/Nov/2012	PRE	60				SS
LMS 15-003	23	M0D023385K		FMS	16/Nov/2012	PRE	65				SS
LMS 15-003	24	M0D023395U		FMS	16/Nov/2012	PRE	60				SS
LMS 15-003	25	M0D023398X		FMS	16/Nov/2012	PRE	70				LS
LMS 15-003	26	M0D023400Z		FMS	16/Nov/2012	PRE	41				LS
LMS 15-003	27	M0D023401A		FMS	16/Nov/2012	PRE	68				LS
LMS 15-003	28	M0D023403C		FMS	16/Nov/2012	PRE	63				SS
LMS 15-003	29	M0D023404D		FMS	16/Nov/2012	PRE	48				SS
LMS 15-003	30	M0D023405E		FMS	16/Nov/2012	PRE	54				LS
LMS 15-003	31	M0D052516H	A-P-15	FMS	19/Apr/2015	POST	44	71	Missing leg, but otherwise healthy, leg growing back; Pic	recovered?	LS
LMS 15-003	32	M0D052548N	A-P-47	FMS	19/Apr/2015	POST	74	144	Hard on the outside but felt deflated on the inside; Pic	unsure	SS				1
LMS 15-003	33	M0D052549O	A-P-48	FMS	19/Apr/2015	POST	46	100	Looks healthy; missing leg; Pic	recovered?	SS			1
LMS 15-003	34	M0D052550P	A-P-49	FMS	19/Apr/2015	POST	36	68	Healthy; Pic	unsure	LS
LMS 15-003	35	M0D052624L	B-P-13	FMS	19/Apr/2015	POST	77		Looks in very good condition.	healthy	SS		1
LMS 15-003	36	M0D052625M	B-P-14	FMS	19/Apr/2015	POST	65		Looks in very good condition.	healthy	SS		1
LMS 15-003	37	M0D052626N	B-P-15	FMS	19/Apr/2015	POST	84.5		Looks in very good condition.	healthy	LS
LMS 15-003	38	M0D052627O	B-P-16	FMS	19/Apr/2015	POST	84		Looks in very good condition.	healthy	SS		1
LMS 15-003	39	M0D052628P	B-P-17	FMS	19/Apr/2015	POST	81			unsure	SS				1
LMS 15-003	40	M0D052632T	B-P-21	FMS	19/Apr/2015	POST	43	120	SSWD in bad condition = two parts, one leg plus 4 legs.	waster	SS	1
LMS 15-003	41	M0D023807Q		TCS	13/Dec/2012	PRE	54				LS
LMS 15-003	42	M0D023810T		TCS	13/Dec/2012	PRE	65.5				LS
LMS 15-003	43	M0D023811U		TCS	13/Dec/2012	PRE	64				SS
LMS 15-003	44	M0D023817A		TCS	13/Dec/2012	PRE	60.5				LS
LMS 15-003	45	M0D023820D		TCS	13/Dec/2012	PRE	55.5				LS
LMS 15-004	1	M0D023830N		TCS	13/Dec/2012	PRE	53				LS
LMS 15-004	2	M0D023833Q		TCS	13/Dec/2012	PRE	57.7				SS
LMS 15-004	3	M0D023836T		TCS	13/Dec/2012	PRE	65				SS
LMS 15-004	4	M0D023838V		TCS	13/Dec/2012	PRE	55				LS
LMS 15-004	5	M0D023840X		TCS	13/Dec/2012	PRE	61.5				SS
LMS 15-004	6	M0D051699W	A-085	TCS	2014-12-23	POST	67	111	healthy	healthy	LS
LMS 15-004	7	M0D051700X	A-086	TCS	2014-12-23	POST		61	SSWD	waster	SS	1
LMS 15-004	8	M0D051665O	A-P-01	TCS	2014-12-23	POST	59	101	healthy	healthy	SS		1
LMS 15-004	9	M0D051670T	A-P-06	TCS	2014-12-23	POST	47	95	3 normal sized legs, one shorter leg and one really short leg growing back; Picture (021)	recovered?	SS			1
LMS 15-004	10	M0D051671U	A-P-07	TCS	2014-12-23	POST	61	115	healthy	healthy	SS		1
LMS 15-004	11	M0D051708F	B-P-01	TCS	2014-12-20	POST	52	85	Looks healthy but only had 4 arms. Picture taken (007)	recovered?	LS
LMS 15-004	12	M0D051709G	B-P-02	TCS	2014-12-20	POST	52	81	Looks healthy, has one deformed leg with wasting disease on the tip. Tissue taken for wasting disease and tubefeet in same tube. 3 Pictures taken. (008, 009, 011)	unsure	LS
LMS 15-004	13	M0D051710H	B-P-03	TCS	2014-12-20	POST	69	110	healthy	healthy	LS
LMS 15-004	14	M0D051711I	B-P-04	TCS	2014-12-20	POST	64		Has some questionable spots. 3 pictures taken (015, 016, 017)	unsure	LS
LMS 15-004	15	M0D051712J	B-P-05	TCS	2014-12-20	POST	51	75	Had some questionable spots. 2 Pitcures taken. (021, 022)	unsure	LS
LMS 15-004	16	M0D023767C		BHS	12/Dec/2012	PRE	71				LS
LMS 15-004	17	M0D023774J		BHS	12/Dec/2012	PRE	63				LS
LMS 15-004	18	M0D023775K		BHS	12/Dec/2012	PRE	65				SS
LMS 15-004	19	M0D023777M		BHS	12/Dec/2012	PRE	56				SS
LMS 15-004	20	M0D023781Q		BHS	12/Dec/2012	PRE	65				SS
LMS 15-004	21	M0D023738Z		BHS	12/Dec/2012	PRE	77				LS
LMS 15-004	22	M0D023740B		BHS	12/Dec/2012	PRE	71				SS
LMS 15-004	23	M0D023742D		BHS	12/Dec/2012	PRE	49				LS
LMS 15-004	24	M0D023743E		BHS	12/Dec/2012	PRE	68				SS
LMS 15-004	25	M0D023745G		BHS	12/Dec/2012	PRE	46				LS
LMS 15-004	26	M0D051517W	A-P-01	BHS	2014-12-07	POST	60.6667	112	Five arms. Center to tip = 112 mm. ORANGE. PHOTOGRAPH.	healthy	SS		1
LMS 15-004	27	M0D051518X	A-P-02	BHS	2014-12-07	POST	55.3333		Five arms. Has this animal recovered from SSWD? PURPLE. PHOTOGRAPH.	recovered?	SS			1
LMS 15-004	28	M0D051519Y	A-P-03	BHS	2014-12-07	POST	64.6667		Five arms. Commensal worm among tubefeet. ORANGE; photos.	healthy	LS
LMS 15-004	29	M0D051520Z	A-P-04	BHS	2014-12-07	POST	52.6667		Five arms. PURPLE. Good condition. Photos.	healthy	SS		1
LMS 15-004	30	M0D051527G	A-P-11	BHS	2014-12-07	POST	52.6667		Five arms. ORANGE Good condition. Photos.	healthy	LS
LMS 15-004	31	M0D051642R	B-P-01	BHS	2014-12-07	POST	27	45	looks healthy!	healthy	SS		1
LMS 15-004	32	M0D051643S	B-P-02	BHS	2014-12-07	POST		190	SSWD,3 legs, lesions, snails in lesions, tissue both, pic	waster	SS	1
LMS 15-004	33	M0D051646V	B-P-05	BHS	2014-12-07	POST	55	134	1 very short arm trying to grow back; looks healthy	recovered?	SS			1
LMS 15-004	34	M0D051647W	B-P-06	BHS	2014-12-07	POST	64	136	SSWD?	unsure	LS
LMS 15-004	35	M0D051648X	B-P-07	BHS	2014-12-07	POST	70	116	Few lesions just starting or healthing otherwise healthy	unsure	LS
		Extra samples for comparing wasters, recovered, and healthy
LMS 15-004	36	M0D029920T		VDM	2014-01-01	POST		180		healthy	SS		1
LMS 15-004	37	M0D029928B		VDM	2014-01-01	POST		135	this animal is missing a leg and looks like it could have a lesion. Seastar wasting disease? No other stars have any sign of disease.	waster	SS	1
LMS 15-004	39	M0D030124P		FMS	2014-01-03	POST			Only 1 arm W/ white lession. Sampled wht lession; see photos	waster	SS	1
LMS 15-004	40	M0D030226N		BRS	2014-01-04	POST		73		healthy	SS		1
LMS 15-004	41	M0D030265A		BRS	2014-01-04	POST		150	Only had 3 legs, appeared to have wasting disease.	waster	SS	1
LMS 15-004	42	M0D030231S		BRS	2014-01-04	POST		125	3 full arms, 2 small arms starting to grow back	recovered?	LS
LMS 15-004	43	M0D051549C	A-P-33	BHS	2014-12-07	POST	17		Five arms. SSWD.	waster	LS
LMS 15-004	44	M0D051407Q	B-P-09	SPS	06/Dec/2014	POST	45	88	Four (4) legs & 1 growing back, otherwise healthy	recovered?	SS			1
LMS 15-004	45	M0D030581E		PGS	2014-01-30	POST			wasting disease? Multiple white lesions	waster	SS	1

## Sheet: Nanaimo
Healthy sea stars were collected at Neck Point Park in Nanaimo, by walking in the intertidal between "49.232515, -123.964474" and "49.231533, -123.964337" while diseased sea stars were collected subtidally by snorkeling between "49.236804, -123.963924" and "49.236717, -123.963331", except for sea star 1D which was collected in the intertidal at roughly "49.232954, -123.962847".
Diseased sea stars were photographed and disease stage was noted, based on the Pacific Rocky Intertidal Monitoring Network classification method.
Sea star	Size (mm)	Disease Stage	Notes	Genotype
1H	85	0		ab
2H	49	0		ab
3H	78	0		ab
4H	56	0	1 regen arm	aa
5H	42	0		aa
6H	59	0		aa
7H	54	0		aa
8H	76	0		aa
9H	82	0	1 regen arm	aa
10H	96	0		ab
11H	71	0		ab
12H	72	0		aa	healthy ins freq		0.208333
1D	83	2		aa
2D	84	2		ab
3D	105	2		ab
4D	89	2		aa
5D	93	2		aa
6D	98	3	-1 arm	aa
7D	94	2		aa
8D	76	2		aa
9D	89	3	-2 arms	aa
10D	64	3		aa
11D	81	2		ab
12D	78	2		ab	sick ins freq		0.166667

## Sheet: FHL
Sample ID #	Species	Size (mm)	Experiment	Reason for Sample	Tissue Collected	Collection Date	Date Frozen	Collection Location	Color/ Description	Original Sample ID #	lab ID	EF1a geno	duplicate genotype
1	Pisaster ochraceus	42	Wild juvenile	asymptomatic	whole	2014-07-12	2014-07-15	Eastsound Dock, Orcas Island, WA		209	FHLP1	ab
2	Pisaster ochraceus	18	Wild juvenile	asymptomatic	whole	2014-07-12	2014-07-15	Eastsound Dock, Orcas Island, WA		210	FHLP2	ab
3	Pisaster ochraceus	22	Wild juvenile	asymptomatic	whole	2014-07-12	2014-07-15	Eastsound Dock, Orcas Island, WA		211	FHLP3	aa
4	Pisaster ochraceus	29	Wild juvenile	asymptomatic	whole	2014-07-12	2014-07-15	Eastsound Dock, Orcas Island, WA		212	FHLP4	aa
5	Pisaster ochraceus	20	Wild juvenile	asymptomatic	whole	2014-07-12	2014-07-15	Eastsound Dock, Orcas Island, WA		213	FHLP5	ab
6	Pisaster ochraceus	20	Wild juvenile	asymptomatic	2 legs	2014-07-12	2014-07-15	Eastsound Dock, Orcas Island, WA		206a	FHLP6	ab
7	Pisaster ochraceus	35	Wild juvenile	asymptomatic	2 legs	2014-07-12	2014-07-15	Eastsound Dock, Orcas Island, WA		207a	FHLP7	ab
8	Pisaster ochraceus	24	Wild juvenile	asymptomatic	2 legs	2014-07-12	2014-07-15	Eastsound Dock, Orcas Island, WA		208a	FHLP8	aa		1-8 het freq	0.625	1-8 ins freq	0.3125
9	Pisaster ochraceus	22	Wild juvenile	sick	whole	2014-07-11	2014-07-11	Eastsound Dock, Orcas Island, WA		565	FHLP9	ab	ab
10	Pisaster ochraceus	23	Wild juvenile	sick	whole	2014-07-11	2014-07-11	Eastsound Dock, Orcas Island, WA		566	FHLP10	aa	aa
11	Pisaster ochraceus	31	Wild juvenile	sick	whole	2014-07-11	2014-07-11	Eastsound Dock, Orcas Island, WA		567	FHLP11	aa	aa
12	Pisaster ochraceus	20	Wild juvenile	sick	whole	2014-07-11	2014-07-11	Eastsound Dock, Orcas Island, WA		568	FHLP12	aa	aa
13	Pisaster ochraceus	25	Wild juvenile	sick	whole	2014-07-11	2014-07-11	Eastsound Dock, Orcas Island, WA		569	FHLP13	ab
14	Pisaster ochraceus	38	Wild juvenile	sick	whole	2014-07-11	2014-07-11	Eastsound Dock, Orcas Island, WA		570	FHLP14	ab	ab
15	Pisaster ochraceus	26	Wild juvenile	sick	whole	2014-07-11	2014-07-11	Eastsound Dock, Orcas Island, WA		571	FHLP15	ab	ab
16	Pisaster ochraceus	38	Wild juvenile	sick	whole	2014-07-10	2014-07-10	Eastsound Waterfront, Orcas Island, WA		545	FHLP16	ab	ab	9-25 het freq	0.588235	9-25 ins freq	0.294118
17	Pisaster ochraceus	27	Wild juvenile	sick	whole	2014-07-10	2014-07-10	Eastsound Waterfront, Orcas Island, WA		546	FHLP17	aa
18	Pisaster ochraceus	27	Wild juvenile	sick	whole	2014-07-10	2014-07-10	Eastsound Waterfront, Orcas Island, WA		547	FHLP18	aa
19	Pisaster ochraceus	22	Wild juvenile	sick	whole	2014-07-10	2014-07-10	Eastsound Waterfront, Orcas Island, WA		548	FHLP19	ab
20	Pisaster ochraceus	21	Wild juvenile	sick	whole	2014-07-10	2014-07-10	Eastsound Waterfront, Orcas Island, WA		549	FHLP20	ab
21	Pisaster ochraceus	26	Wild juvenile	sick	whole	2014-07-10	2014-07-10	Eastsound Waterfront, Orcas Island, WA		550	FHLP21	ab
22	Pisaster ochraceus	28	Wild juvenile	sick	whole	2014-07-10	2014-07-10	Eastsound Waterfront, Orcas Island, WA		551	FHLP22	ab
23	Pisaster ochraceus	25	Wild juvenile	sick	whole	2014-07-10	2014-07-10	Eastsound Waterfront, Orcas Island, WA		552	FHLP23	aa
24	Pisaster ochraceus	44	Wild juvenile	sick	whole	2014-07-10	2014-07-10	Eastsound Waterfront, Orcas Island, WA		553	FHLP24	aa
25	Pisaster ochraceus	27	Wild juvenile	sick	whole	2014-07-10	2014-07-10	Eastsound Waterfront, Orcas Island, WA		558	FHLP25	ab		1-25 het freq	0.6	1-25 ins freq	0.3
1	Pisaster ochraceus	120	Wild adult	asymptomatic	arm	2014-07-10	2014-07-10	Eastsound Waterfront, Orcas Island, WA	Purple	658	FHLP26	aa
2	Pisaster ochraceus	120	Wild adult	asymptomatic	arm	2014-07-10	2014-07-10	Eastsound Waterfront, Orcas Island, WA	Orange	659	FHLP27	aa
3	Pisaster ochraceus	100	Wild adult	asymptomatic	arm	2014-07-10	2014-07-10	Eastsound Waterfront, Orcas Island, WA	Orange & Purple	665	FHLP28	ab
4	Pisaster ochraceus	93	Wild adult	asymptomatic	arm	2014-07-10	2014-07-10	Eastsound Waterfront, Orcas Island, WA	Orange & Purple	669	FHLP29	ab	ab
5	Pisaster ochraceus	79	Wild adult	asymptomatic	arm	2014-07-10	2014-07-10	Eastsound Waterfront, Orcas Island, WA	Purple	670	FHLP30	ab	ab
6	Pisaster ochraceus	150	Wild adult	asymptomatic	arm	2014-07-13	2014-07-13	Pile Point, San Juan Island, WA	Purple	718	FHLP31	aa	aa
7	Pisaster ochraceus	140	Wild adult	asymptomatic	arm	2014-07-13	2014-07-13	Pile Point, San Juan Island, WA	Purple	719	FHLP32	aa	aa
8	Pisaster ochraceus	137	Wild adult	asymptomatic	arm	2014-07-13	2014-07-13	Pile Point, San Juan Island, WA	Purple	720	FHLP33	ab
9	Pisaster ochraceus	122	Wild adult	asymptomatic	arm	2014-07-13	2014-07-13	Pile Point, San Juan Island, WA	Purple	721	FHLP34	ab
10	Pisaster ochraceus	148	Wild adult	asymptomatic	arm	2014-07-13	2014-07-13	Pile Point, San Juan Island, WA	Purple	722	FHLP35	aa
11	Pisaster ochraceus	120	Wild adult	asymptomatic	arm	2014-07-14	2014-07-14	Point Caution, San Juan Island, WA	Purple	731	FHLP36	ab
12	Pisaster ochraceus	115	Wild adult	asymptomatic	arm	2014-07-14	2014-07-14	Point Caution, San Juan Island, WA	Purple	736	FHLP37	ab
13	Pisaster ochraceus	119	Wild adult	asymptomatic	arm	2014-07-14	2014-07-14	Point Caution, San Juan Island, WA	Purple	737	FHLP38	ab						134.16	average healthy adult size
14	Pisaster ochraceus	108	Wild adult	asymptomatic	arm	2014-07-14	2014-07-14	Point Caution, San Juan Island, WA	Purple	738	FHLP39	aa						25.85	stdev
15	Pisaster ochraceus	121	Wild adult	asymptomatic	arm	2014-07-14	2014-07-14	Point Caution, San Juan Island, WA	Purple	739	FHLP40	ab
16	Pisaster ochraceus	135	Wild adult	asymptomatic	arm	2014-07-14	2014-07-14	Richardson, Lopez Island, WA	Purple	723	FHLP41	x	aa
17	Pisaster ochraceus	170	Wild adult	asymptomatic	arm	2014-07-14	2014-07-14	Richardson, Lopez Island, WA	Purple	724	FHLP42	ab
18	Pisaster ochraceus	170	Wild adult	asymptomatic	arm	2014-07-14	2014-07-14	Richardson, Lopez Island, WA	Purple	726	FHLP43	ab
19	Pisaster ochraceus	170	Wild adult	asymptomatic	arm	2014-07-14	2014-07-14	Richardson, Lopez Island, WA	Purple	727	FHLP44	ab	ab
20	Pisaster ochraceus	160	Wild adult	asymptomatic	arm	2014-07-14	2014-07-14	Richardson, Lopez Island, WA	Purple	729	FHLP45	ab	ab
21	Pisaster ochraceus	143	Wild adult	asymptomatic	arm	2014-07-14	2014-07-14	Strathmann House, San Juan Island, WA	Purple	740	FHLP46	aa	aa
22	Pisaster ochraceus	182	Wild adult	asymptomatic	arm	2014-07-14	2014-07-14	Strathmann House, San Juan Island, WA	Purple	741	FHLP47	aa	aa
23	Pisaster ochraceus	153	Wild adult	asymptomatic	arm	2014-07-14	2014-07-14	Strathmann House, San Juan Island, WA	Purple	742	FHLP48	aa
24	Pisaster ochraceus	131	Wild adult	asymptomatic	arm	2014-07-14	2014-07-14	Strathmann House, San Juan Island, WA	Purple	743	FHLP49	aa
25	Pisaster ochraceus	148	Wild adult	asymptomatic	arm	2014-07-14	2014-07-14	Strathmann House, San Juan Island, WA	Purple	744	FHLP50	x	aa	1-25 adult het freq	0.52	ins freq	0.26
26	Pisaster ochraceus	89	Wild adult	sick	arm	2014-07-10	2014-07-10	Eastsound Waterfront, Orcas Island, WA	Orange & Purple	663	FHLP51	aa
27	Pisaster ochraceus	112	Wild adult	sick	arm	2014-07-10	2014-07-10	Eastsound Waterfront, Orcas Island, WA	Purple	664	FHLP52	aa
28	Pisaster ochraceus	96	Wild adult	sick	arm	2014-07-10	2014-07-10	Eastsound Waterfront, Orcas Island, WA	Orange & Purple	666	FHLP53	aa
29	Pisaster ochraceus	89	Wild adult	sick	arm	2014-07-10	2014-07-10	Eastsound Waterfront, Orcas Island, WA	Purple	667	FHLP54	ab
30	Pisaster ochraceus	121	Wild adult	sick	arm	2014-07-10	2014-07-10	Eastsound Waterfront, Orcas Island, WA	Purple	668	FHLP55	aa	aa
31	Pisaster ochraceus	126	Wild adult	sick	arm	2014-07-12	2014-07-12	Eastsound Dock, Orcas Island, WA	Orange	710	FHLP56	aa
32	Pisaster ochraceus	114	Wild adult	sick	arm	2014-07-12	2014-07-12	Eastsound Dock, Orcas Island, WA	Orange	711	FHLP57	aa?	x
33	Pisaster ochraceus	115	Wild adult	sick	arm	2014-07-12	2014-07-12	Eastsound Dock, Orcas Island, WA	Orange	712	FHLP58	aa?	aa
34	Pisaster ochraceus	109	Wild adult	sick	arm	2014-07-14	2014-07-14	Point Caution, San Juan Island, WA	Purple	730	FHLP59	ab
35	Pisaster ochraceus	125	Wild adult	sick	arm	2014-07-14	2014-07-14	Point Caution, San Juan Island, WA	Purple	732	FHLP60	aa						108.32	average sick "adult" size
36	Pisaster ochraceus	91	Wild adult	sick	arm	2014-07-14	2014-07-14	Point Caution, San Juan Island, WA	Purple	733	FHLP61	ab						23.5332	stdev
37	Pisaster ochraceus	116	Wild adult	sick	arm	2014-07-14	2014-07-14	Point Caution, San Juan Island, WA	Purple	734	FHLP62	ab
38	Pisaster ochraceus	93	Wild adult	sick	arm	2014-07-14	2014-07-14	Point Caution, San Juan Island, WA	Purple	735	FHLP63	aa
39	Pisaster ochraceus	120	Wild adult	sick	arm	2014-07-14	2014-07-14	Richardson, Lopez Island, WA	Purple	725	FHLP64	x	x/aa
40	Pisaster ochraceus	200	Wild adult	sick	arm	2014-07-14	2014-07-14	Richardson, Lopez Island, WA	Purple	728	FHLP65	x	x/ab
41	Pisaster ochraceus	103	Wild adult	sick	arm	2014-07-12	2014-07-12	Rosario, Orcas Island, WA	Orange	698	FHLP66	aa
42	Pisaster ochraceus	115	Wild adult	sick	arm	2014-07-12	2014-07-12	Rosario, Orcas Island, WA	Orange	699	FHLP67	aa
43	Pisaster ochraceus	116	Wild adult	sick	arm	2014-07-12	2014-07-12	Rosario, Orcas Island, WA	Orange	700	FHLP68	aa
44	Pisaster ochraceus	92	Wild adult	sick	arm	2014-07-12	2014-07-12	Rosario, Orcas Island, WA	Orange	701	FHLP69	aa
45	Pisaster ochraceus	117	Wild adult	sick	arm	2014-07-12	2014-07-12	Rosario, Orcas Island, WA	Orange	702	FHLP70	ab
46	Pisaster ochraceus	91	Wild adult	sick	arm	2014-07-12	2014-07-12	Rosario, Orcas Island, WA	Orange	703	FHLP71	x	x/ab
47	Pisaster ochraceus	101	Wild adult	sick	arm	2014-07-12	2014-07-12	Rosario, Orcas Island, WA	Orange	704	FHLP72	x	x/aa
48	Pisaster ochraceus	80	Wild adult	sick	arm	2014-07-12	2014-07-12	Rosario, Orcas Island, WA	Orange	705	FHLP73	aa
49	Pisaster ochraceus	88	Wild adult	sick	arm	2014-07-12	2014-07-12	Rosario, Orcas Island, WA	Purple	706	FHLP74	aa
50	Pisaster ochraceus	89	Wild adult	sick	arm	2014-07-12	2014-07-12	Rosario, Orcas Island, WA	Orange	707	FHLP75	aa		26-50 adult het freq	0.333333	ins freq	0.166667

## Sheet: Dec2015addn
Locus:	EF1-alpha
	Pisaster ochraceus
									PCR 15-005
Washington	0.1
Oregon	0.25
California	0.3
All Sites	0.275
	Genotype	PCR_Well#	ID	Site	Collection Date	coding disease	SSWD Status	Radius (mm)
1	aa	15-005_3	M0D049603G	Cape Meares, OR	2014-08-10	0	healthy	39
2	ab	15-005_4	M0D049605I	Cape Meares, OR	2014-08-10	0	healthy	51
3	aa	15-005_5	M0D049608L	Cape Meares, OR	2014-08-10	0	healthy	28
4	ab	15-005_6	M0D049616T	Cape Meares, OR	2014-08-10	0	healthy	55
5	aa	15-005_22	M0D049609M	Cape Meares, OR	2014-08-10	3	diseased, cat 3	110
6	aa	15-005_23	M0D049610N	Cape Meares, OR	2014-08-10	0	healthy	112
7	ab	15-005_24	M0D049611O	Cape Meares, OR	2014-08-10	0	healthy	66
8	ab	15-005_25	M0D049615S	Cape Meares, OR	2014-08-10	0	healthy	100
9	ab	15-005_26	M0D049618V	Cape Meares, OR	2014-08-10	0	healthy	130
10	aa	15-005_27	M0D049620X	Cape Meares, OR	2014-08-10	0	healthy	170
11	aa	15-005_7	M0D049621Y	Coquille Pt., OR	2014-08-11	3	diseased, cat 3	55
12	aa	15-005_8	M0D049628F	Coquille Pt., OR	2014-08-11	1	diseased, cat 1	50
13	ab	15-005_9	M0D049629G	Coquille Pt., OR	2014-08-11	0	healthy	60
14	aa	15-005_28	M0D049622Z	Coquille Pt., OR	2014-08-11	2	diseased, cat 2	90
15	aa	15-005_29	M0D049623A	Coquille Pt., OR	2014-08-11	2	diseased, cat 2	90
16	aa	15-005_30	M0D049624B	Coquille Pt., OR	2014-08-11	1	diseased, cat 1	130
17	aa	15-005_31	M0D049626D	Coquille Pt., OR	2014-08-11	1	diseased, cat 1	120
18	aa	15-005_32	M0D049630H	Coquille Pt., OR	2014-08-11	1	diseased, cat 1	100
19	aa	15-005_33	M0D049637O	Coquille Pt., OR	2014-08-11	0	healthy	100
20	ab	15-005_34	M0D049640R	Coquille Pt., OR	2014-08-11	0	healthy	90
21	ab	15-005_1	M0D049587Q	Seal Rock, OR (sec 1)	2014-08-09	0	healthy	35
22	ab	15-005_2	M0D049591U	Seal Rock, OR (sec 1)	2014-08-09	0	healthy	35
23	aa	15-005_14	M0D049584N	Seal Rock, OR (sec 1)	2014-08-09	0	healthy	16
24	ab	15-005_15	M0D049585O	Seal Rock, OR (sec 1)	2014-08-09	0	healthy	10
25	ab	15-005_16	M0D049588R	Seal Rock, OR (sec 1)	2014-08-09	1	diseased, cat 1	120
26	ab	15-005_17	M0D049593W	Seal Rock, OR (sec 1)	2014-08-09	0	healthy	85
27	aa	15-005_18	M0D049594X	Seal Rock, OR (sec 2)	2014-08-09	3	diseased, cat 3	120
28	ab	15-005_19	M0D049595Y	Seal Rock, OR (sec 2)	2014-08-09	4	diseased, cat 4	90
29	ab	15-005_20	M0D049596Z	Seal Rock, OR (sec 2)	2014-08-09	0	healthy	155
30	ab	15-005_21	M0D049598B	Seal Rock, OR (sec 2)	2014-08-09	0	healthy	81
31	aa	15-005_35	M0D049705E	Damnation Creek, CA	2014-12-04	0	healthy	80
32	ab	15-005_36	M0D049710J	Damnation Creek, CA	2014-12-04	0	healthy	100
33	ab	15-005_37	M0D049711K	Damnation Creek, CA	2014-12-04	1	diseased, cat 1	90
34	ab	15-005_38	M0D049712L	Damnation Creek, CA	2014-12-04	0	healthy	100
35	ab	15-005_39	M0D049713M	Damnation Creek, CA	2014-12-04	0	healthy	80
36	aa	15-005_40	M0D049716P	Damnation Creek, CA	2014-12-04	2	diseased, cat 2	100
37	aa	15-005_41	M0D049717Q	Damnation Creek, CA	2014-12-04	0	healthy	80
38	aa	15-005_42	M0D049721U	Damnation Creek, CA	2014-12-04	0	healthy	90
39	aa	15-005_43	M0D049722V	Damnation Creek, CA	2014-12-04	0	healthy	90
40	ab	15-005_44	M0D049723W	Damnation Creek, CA	2014-12-04	0	healthy	70
41	ab	15-005_10	M0D049761I	Santa Maria Creek, CA	2015-01-03	0	healthy	54
42	ab	15-005_11	M0D049772T	Santa Maria Creek, CA	2015-01-03	0	healthy	50
43	aa	15-005_45	M0D049756D	Santa Maria Creek, CA	2015-01-03	0	healthy	22
44	ab	15-005_46	M0D049758F	Santa Maria Creek, CA	2015-01-03	0	healthy	19
45	aa	15-005_47	M0D049763K	Santa Maria Creek, CA	2015-01-03	0	healthy	14
46	aa	15-005_48	M0D049764L	Santa Maria Creek, CA	2015-01-03	0	healthy	25
47	ab	15-005_49	M0D049766N	Santa Maria Creek, CA	2015-01-03	0	healthy	15
48	ab	15-005_50	M0D049767O	Santa Maria Creek, CA	2015-01-03	0	healthy	21
49	ab	15-005_51	M0D049769Q	Santa Maria Creek, CA	2015-01-03	0	healthy	22
50	ab	15-005_52	M0D049770R	Santa Maria Creek, CA	2015-01-03	0	healthy	80
51	ab	15-005_12	M0D049780B	Slide Ranch, CA	2015-01-05	0	healthy	35
52	aa	15-005_13	M0D049796R	Slide Ranch, CA	2015-01-05	0	healthy	60
53	aa	15-005_53	M0D049778Z	Slide Ranch, CA	2015-01-05	0	healthy	130
54	aa	15-005_54	M0D049779A	Slide Ranch, CA	2015-01-05	0	healthy	120
55	ab	15-005_55	M0D049784F	Slide Ranch, CA	2015-01-05	0	healthy	120
56	ab	15-005_56	M0D049785G	Slide Ranch, CA	2015-01-05	0	healthy	125
57	ab	15-005_57	M0D049788J	Slide Ranch, CA	2015-01-05	0	healthy	130
58	aa	15-005_58	M0D049789K	Slide Ranch, CA	2015-01-05	0	healthy	100
59	ab	15-005_59	M0D049792N	Slide Ranch, CA	2015-01-05	0	healthy	130
60	ab	15-005_60	M0D049793O	Slide Ranch, CA	2015-01-05	0	healthy	110
	aa	15-006_1	M0D054502R	Sokol Point, WA	08/Oct/2014	1	diseased, obvious surface lesions or arm loss with lesions	110
	aa	15-006_2	M0D054505U	Sokol Point, WA	08/Oct/2014	0	healthy	120
	aa	15-006_3	M0D054508X	Sokol Point, WA	08/Oct/2014	0	healthy	80
	aa	15-006_4	M0D054509Y	Sokol Point, WA	08/Oct/2014	0	healthy	120
	ab	15-006_5	M0D054510Z	Sokol Point, WA	08/Oct/2014	0	healthy	105
	aa	15-006_6	M0D054513C	Sokol Point, WA	08/Oct/2014	0	healthy	75
	aa	15-006_7	M0D054515E	Sokol Point, WA	08/Oct/2014	0	healthy	85
	ab	15-006_8	M0D054516F	Sokol Point, WA	08/Oct/2014	0	healthy	85
	aa	15-006_9	M0D054519I	Sokol Point, WA	08/Oct/2014	0	healthy	105
	aa	15-006_10	M0D054520J	Sokol Point, WA	08/Oct/2014	0	healthy	115
	ab	15-006_11	M0D054521K	Browns Point, WA	10/Oct/2014	0	healthy	130
	aa	15-006_12	M0D054522L	Browns Point, WA	10/Oct/2014	0	healthy	125
	aa	15-006_13	M0D054523M	Browns Point, WA	10/Oct/2014	1	diseased, obvious surface lesions or arm loss with lesions	140
	aa	15-006_14	M0D054527Q	Browns Point, WA	10/Oct/2014	0	healthy	105
	aa	15-006_15	M0D054529S	Browns Point, WA	10/Oct/2014	1	diseased, obvious surface lesions or arm loss with lesions	130
	ab	15-006_16	M0D054530T	Browns Point, WA	10/Oct/2014	0	healthy	125
	aa	15-006_17	M0D054531U	Browns Point, WA	10/Oct/2014	1	diseased, obvious surface lesions or arm loss with lesions	125
	aa	15-006_18	M0D054536Z	Browns Point, WA	10/Oct/2014	1	diseased, obvious surface lesions or arm loss with lesions	135
	aa	15-006_19	M0D054537A	Browns Point, WA	10/Oct/2014	0	healthy	150
	aa	15-006_20	M0D054539C	Browns Point, WA	10/Oct/2014	0	healthy	145
